# Supplementary material for: Developing Pre-Implementation Strategies for a Co-Designed, Technology-Assisted Parenting Intervention Using the Consolidated Framework for Implementation Research (CFIR) and Expert Recommendations for Implementing Change (ERIC) Approach
Source: Int J Environ Res Public Health. 2024 Nov 30;21(12):1599. doi: 10.3390/ijerph21121599 (PMC11675243; doi:10.3390/ijerph21121599)
Supplement: Supplementary file 1 [file ijerph-21-01599-s001.zip]

Archive with 1 entries (1 files):
- ijerph-3190004-supplementary.pdf
